# Supplementary material for: Regulatory T cells expressing CD19-targeted chimeric antigen receptor restore homeostasis in Systemic Lupus Erythematosus
Source: Nat Commun. 2024 Mar 27;15:2542. doi: 10.1038/s41467-024-46448-9 (PMC10973480; doi:10.1038/s41467-024-46448-9)
Supplement: Supplementary file 4 — Source Data [file 41467_2024_46448_MOESM4_ESM.xlsx]

## Sheet: Figure 1b
Figure 1b
	UT Treg	19CAR Treg	Fox19CAR Treg	FoxP3 Treg
	0.15	58	72.4	92.4
	0.26	51.5	69	89.5
	0.7	54.6	77	91.5
	0	28.1	97.1
	0	38.5	81.2
			74.7
			64.4
			51.2
			61.8
			76.1

## Sheet: Figure 1d
Figure 1d
	UT Treg	19CAR Treg	Fox19CAR Treg	FoxP3 Treg
	23.4	43.5	38.9	28.25
	40.3	18.3	22	20
	10.6	36.8	36.8	36
	72	28.9	24
	33.4	45.4	40.1
	10.3	36.4	44.1

## Sheet: Figure 1e
Figure 1e
		UT Treg			19CAR Treg			Fox19CAR Treg			UT Tconv
	1:1	0.76	0.92	0.88	0.92	0.94	0.87	0.97	0.9	0.87	0.004	-0.002	0.016
	1:2	0.74	0.8	0.88	0.84	0.8	0.67	0.94	0.87	0.82	0.0128	0.0075	0.015
	1:4	0.54	0.45	0.75	0.56	0.5	0.44	0.93	0.51	0.5	0.029	0.046	0.018
	1:8	0.27	0.35	0.52	0.39	0.21	0.3	0.7	0.24	0.26	0.02	0.011	0.024
	1:16	0.1	0.1	0.29	0.22	0.08	0.18	0.45	0.05	0.19	0.056	-0.07	-0.071

## Sheet: Figure 1f
Figure 1f
	E:T ratio	Treg UT							19CAR Treg			Fox19CAR Treg						FoxP3 Treg
	01:01:00	0.37	0.27	0.21	-0.03	0.139665	0.273743	-0.00279	0.51	0.45	0.49	0.67	0.73	0.736609	0.736842	0.662595	0.671512	0.055866	0.053073	0.231844
	01:02:00	0.34	0.29	0.22	0.13	0.100559	0.195531	-0.02235	0.4	0.42	0.43	0.48	0.65	0.772091	0.601019	0.777778	0.69186	0.131285	0.22067	0.195531
	01:04:00	0.31	0.28	0.2	0.08	0.293296	0.335196	0.139665	0.33	0.32	0.3	0.38	0.64	0.578983	0.629881	0.477022	0.677326	0.181564	-0.06145	0.301676
	01:08:00	0.28	0.3	0.16	0.1	0.075419	0.318436	0.26257	0.27	0.26	0.28	0.26	0.3	0.67929	0.444079	0.062827	0.694767	0.206704	0.170391	0.268156
	01:16:00	0.33	0.32	0.17	0.15	0.399441	0.226257	0.231844	0.24	0.15	0.27	0.25	0.19	0.618219	0.302632	0.286213	0.633721	0.170391	0.290503	-0.03911

## Sheet: Figure 2c
Figure 2c
	7/15 UT	7/15 19CAR	7/15 Fox19CAR	2R UT	2R Fox19CAR
	10.6	14.32	10.6	9.5	18.96
	8.4	18.34	9	6.12	20.56
	8.96	14.8	10.74	7.58	22.32
	3.2	28.2	27.3	6.1	30.3
	3.1	25.8	24.3	3.2	18.9
	4.2	31.5	29.7	7.6	26.6
	3.6	31.5	31.5	3.3	14.6
	3.3	33.3	31.8	3.3	13.7

## Sheet: Figure 2d
Figure 2d
		4-25- 7/15 UT			4-25- 7/15 19CAR			4-25- 7/15 Fox19CAR			4-25- 2R Fox19CAR
	1:1	0.14	-0.13	0.08	0.16	-0.15	0.07	0.4	-0.01	0.2	0.85	0.87	0.76
	1:2	0.05	-0.09	0.01	0.06	-0.09	0.09	0.24	-0.1	0.18	0.53	0.66	0.71
	1:4	0.05	-0.08	0.06	-0.02	-0.1	0.05	0.21	-0.09	0.16	0.31	0.54	0.57
	1:8	0.05	0.04	0.02	-0.04	-0.1	0.02	0.08	0	0.04	0.23	0.24	0.3
	1:16	0.03	0.01	0.05	-0.08	-0.1	0.06	-0.02	-0.08	0.05	0.14	0.03	0.14

## Sheet: Figure 2e
Figure 2e
	Cluster	UT Treg					19CAR Treg					Fox19CAR Treg					4-25- 7/15 UT					4-25- 7/15 19CAR					4-25- 7/15 Fox19CAR					4-25- 2R UT					4-25- 2R Fox19CAR
	1	0.07	0.01	2.16	1.05	1.43	0.09	0.15	1.95	2.65	2.92	0.11	0	0.91	1.11	1.68	0	0	0.05	0.04	0.08	0	0	0.06	0.16	0.03	0	0	0.1	0.1	0.24	0.02	0.02	1.84	0.82	1.35	0	0	1.39	0.71	0.66
	2	0.43	0.5	5.71	6.44	5	0.73	1.96	4.94	6.62	8.71	0.27	0.01	3.28	3.51	4.39	0.2	0.19	5.61	10.19	9.63	0.01	0.11	9.39	17.2	7.3	0.01	0.02	12.28	14.56	17.42	0.22	0.16	4.72	4.07	7.25	0.01	0.06	6.88	6.86	6.43
	3	6.32	5.89	4.05	5.4	4.76	9.72	6.7	5.11	7.17	7.12	7.28	2.5	4.69	5.51	5.53	48.62	46.36	52.77	50.87	51.47	58.78	54.44	54.92	38.34	41.3	25.53	17.33	23.64	17.44	27.51	20.81	19.93	29.53	49.1	25.99	7.09	8.2	13.07	12.45	14.8
	4	0.41	0.24	0.77	0.9	0.68	0.21	0.12	0.35	0.68	0.86	0.04	0.05	0.26	0.34	0.35	0.13	0.19	7.74	7.96	7.29	0.02	0.1	9.79	5.01	5.39	0	0.01	0.89	0.37	0.8	0.18	0.2	10.53	14.69	3.04	0	0.01	0.71	0.48	0.35
	5	36.54	23.74	28.93	33.17	22.37	42.1	43.26	40.94	40.39	31.05	36.35	48.56	42.43	43.96	35.05	13.71	22.55	1.88	1.9	3	9.93	18.46	2.39	4.62	2.9	17.75	31.4	4.65	8.8	7.76	29.13	40.03	19.97	13.05	16.34	39.83	41.55	28.73	17.8	17.26
	6	7.71	6.78	9.71	8.27	9.12	10.88	8.79	8.07	8.66	9.98	10.53	4.41	10.45	7.8	10.81	22.18	18.48	14.66	13.88	12.34	22.1	18.6	13.59	16.59	11.84	38.69	28.15	27.22	27.03	22.14	14.71	10.49	8.37	5.06	15.18	11.52	12.34	16.5	19.23	18.96
	7	1.5	2.11	6.82	5.15	2.76	1.14	0.16	0.06	0.38	0.24	2.28	0.91	0.9	1.66	3.22	1.86	0.3	0.44	1.86	0.13	2.47	0.49	0.16	1.16	20.33	0.86	0.18	0.22	2.78	0.42	0.86	0.5	12.98	0.74	0.45	0.71	0.82	0.53	0.45	0.69
	8	7.92	37.39	21.79	19.49	23.09	1.61	0.22	0.18	1.05	1.22	9.49	4.39	2.85	3.23	7.75	1.35	1.4	5.17	3.64	6.29	1.11	0.42	0.26	0.28	4.6	2.6	0.62	3.73	2.49	1.92	2.3	1.41	2.78	2.91	2.24	1.56	0.8	2.17	3.78	5.83
	9	0.86	2.4	0.43	0.13	0.27	0.54	0.13	0.01	0.35	0.02	1.2	0.35	0.32	0.29	0.33	0.57	0.39	0.05	0.02	0.03	0.23	0.05	0.01	0.02	0.28	1.16	0.36	0.17	0.21	0.17	0.58	0.26	0.16	0.03	0.14	1.1	0.46	0.32	0.53	0.79
	10	0.87	0.33	0.44	0.41	1.15	0.64	0.23	0.86	1.38	0.86	0.44	0.17	0.45	1.03	1.38	0.38	0.64	2.14	1.48	1.71	0.3	0.36	1.04	0.41	0.7	0.88	0.94	1.2	0.34	0.67	10.84	7.98	0.48	1.11	5.89	7.32	5.47	7.28	14.85	15.61
	11	0.24	0.34	0.35	0.19	0.39	0.12	0	0.01	0.08	0.11	0.32	0.01	0.06	0.17	0.51	0.3	0.2	0.15	0.17	0.27	0.22	0.11	0.12	0.09	0.21	0.35	0.24	0.31	0.2	0.26	0.09	0.1	0.17	0.74	0.48	0.13	0.1	0.18	0.56	0.33
	12	36.98	20.09	16.77	17.6	25.45	31.93	37.48	35.54	28.16	32.04	31.67	38.62	31.91	30.09	25.95	10.67	9.25	5.31	4.56	4.74	4.82	6.86	5.22	11.02	3.51	12.17	20.75	16.71	20.07	14.9	20.18	18.83	6.37	5.32	17.23	30.73	30.17	17.58	16.75	13.4
	13	0	0.01	0.16	0.16	0.45	0	0	0.16	0.37	0.44	0	0	0.08	0.09	0.57	0	0.01	0.54	0.4	0.31	0	0	0.28	0.15	0.11	0	0.01	0.64	0.1	0.27	0.02	0.02	0.28	0.29	0.98	0	0	1.41	2.26	1.78
	14	0.01	0.01	0.1	0.07	0.15	0.05	0	0.03	0.08	0.06	0	0	0.05	0.09	0.03	0	0.02	0.85	0.6	0.66	0	0	0.22	0.08	0.17	0	0.01	0.22	0.04	0.06	0.02	0.03	0.2	0.63	1.14	0	0	0.62	1.31	1.42
	15	0.13	0.14	1.81	1.58	2.92	0.24	0.8	1.76	1.98	4.36	0.02	0.01	1.38	1.1	2.46	0.02	0.03	2.65	2.42	2.05	0.01	0	2.55	4.86	1.32	0	0	8.04	5.45	5.45	0.05	0.03	1.61	1.43	2.31	0	0.01	2.61	1.99	1.68

## Sheet: Figure 2f
Figure 2f
	Cluster	LAP	CD27	CD137	CD127	CD45RA	CD62L	GARP	CTLA-4	ICOS	GITR	TIGIT	Helios	CD4	FoxP3	CD25
	1	0.71	0.9	1	0.55	0.23	1	0.38	1	1	0.22	1	0.92	1	0	1
	2	0.7	0.96	0.35	0.22	0.55	0.31	0.17	0.73	0.51	0.45	0.08	0.21	0.86	0.09	0.18
	3	0.34	0.64	0.24	0.6	1	0.4	0	0.39	0.08	0.12	0.04	0.24	0.65	0.53	0.08
	4	0.64	1	0.56	1	0.88	0.57	0.05	0.71	0.45	0	0.02	0.12	0.81	0.08	0.1
	5	0.32	0.58	0.62	0.35	0.4	0.52	0.21	0.48	0.2	0.04	0.33	0.92	0.66	1	0.4
	6	0.35	0.5	0.12	0.15	0.48	0.18	0.1	0.3	0.05	0.27	0.09	0.36	0.64	0.68	0.09
	7	0.06	0.45	0.32	0.59	0.45	0.35	0.03	0.06	0.14	0.26	0.11	0.08	0.13	0.32	0.11
	8	0.19	0	0.34	0.17	0	0.01	1	0.14	0.1	0.34	0.11	0.07	0.07	0.18	0.02
	9	0.03	0.09	0.16	0.09	0.24	0.02	0.34	0.05	0	0.34	0.13	0.43	0.03	0.64	0.09
	10	0.44	0.4	0.01	0.22	0.2	0.09	0.17	0.42	0.11	0.4	0.11	0.27	0.72	0.64	0
	11	0	0.57	0.14	0.27	0.64	0.01	0.17	0	0	0.37	0.1	0.12	0	0.38	0.08
	12	0.42	0.63	0.37	0	0.42	0.4	0.34	0.03	0.13	0.01	0.29	1	0.73	0.89	0.35
	13	0.9	0.4	0	0.11	0.14	0	0.27	0.71	0.49	1	0.04	0.01	0.96	0.01	0.02
	14	0.55	0.58	0.33	0.45	0.46	0.22	0.14	0.62	0.37	0.2	0	0	0.65	0.08	0
	15	1	0.76	0.14	0.05	0.25	0.07	0.3	0.49	0.52	0.82	0.1	0.22	1	0.01	0.17

## Sheet: Figure 3b
Figure 3b
	-5	-4	-3	-2	-1	0	1	2
	143	119	21.94	818	657.42	577.15		329
	135	213	36.37	692	527.93	338.26		205
		139	23.3	711	588.43	419.07		154
		138	8.75	566	642.42	351.53
	36	51	5.81	265	386.49	342.76		178
	66	74	8.05	154	120.57	121.03		65
	121	133	14.82	214	273.32	254.91		134
		88	11.94	245	306.34	234.62		112
		109	10.92	157	136.32	113.79		49
	60	130	13.86	300	291.91	178.11
	91	87	12.33	234	170.48	142.94		99
	146	139	19.18	603	395.95	967.91		269
	98	174	21.7	719	545.33	436.23		109
	229	109	22.3	342	298.81	106.58		23
	109	124	33.51	714	575.12	513.89		266
	98	107	11.93	414	671.27	551.5		504
	43	71	9.81	288	554.54	569.34		598
	60	75	6.42	339	498.11	600.66		405
	164	219	24.39	443	850.49	523.51		234
	172	104	21.84	1037	890.71	749.65		2059
	129	89	14.04	751	1432.97	455.49		427
	255	78	7.2	406	815.56	865.05		870
	126	60	11.87	839	959.94
			0	61	83.22	105.31		86
			2	238	293.55	199.52		105
			13	552	889.48	656.22		445
			7	648	682.78	567.03		172
			7	461	809.54	693.11		592
			15	593	748.36	695.63		124
			7	324	408.55	319.57
			3	408	425.49	319.15		178
			4	303	306.66	449.69		179
			1	91	263.31	279.01		311
			3	908	394	1268.69		895
			5	816	1144.47	1168.05		585
			1	230	266.21	261.42		248
			1	43	87.94	177.27		194
			1	214	285.31	202.78		263
			699	517	654	504		313
			454	679	1008	420		67
			473	567	1077	651		420
			197	547	1315	813		735
			357	508	615	733		573
			175
			226	361	1208	780		513
			113	226
			183	511	740	537		519
			88	216	396	609		419
			301	653	730	797		240
			245	459	335	634		631
			233	289	992	1053		626
			539	717	1403	1242		677
			22	68	216	375		486

## Sheet: Figure 3c
Figure 3c
	-5	-4	-3	-2	-1	0	1	2
	3	2	2.31	31	62.41	80.17		246
	4	12	10.72	60	84.61	124.99		457
		1	6.39	6	20.97	48.82		239
		10	5.4	68	181.38	63.1
	3	1	1.9	7	12.1	27.09		44
	6	2	0.85	8	26.18	33.07		46
	10	4	2.17	18	43.4	77.59		162
		2	4.32	23	99.82	85.42		466
		4	2.05	20	81.52	53.91		153
	4	5	6.08	28	104.31	261.07
	1	3	2.85	22	55.95	41.08		363
	4	1	2.57	12	22.99	70.15		270
	5	23	6.48	89	195.42	95.31		189
	4	2	5.33	29	78.93	125.28		787
	2	3	5.75	23	97.98	127.31		444
	3	2	2.06	8	26.53	44.17		62
	2	4	0.67	36	99.63	147.09		108
	1	1	1	20	51.6	84.78		148
	16	5	4.03	23	86.96	63.89		67
	4	3	1.86	24	49.67	103.62		780
	2	2	1.95	28	148.41	46.94		446
	3	2	1.62	24	65.06	106.62		195
	3	5	6.07	19	33.55
			1	2	4.58	11.57		12
			1	24	280.84	96.65		235
			9	7	19.06	23.98		90
			24	33	43.6	44.01		35
			10	10	34.73	36.77		87
			10	19	73.42	96.44		97
			152	28	91.08	43.14
			9	46	56.44	44.19		231
			91	63	81.91	52.52		46
			1	3	18.49	27.49		71
			2	19	15	83.83		152
			2	21	35.15	60.34		51
			2	11	42.47	37.8		55
			1	2	5.1	9.37		20
			1	5	14.54	15.04		81
			101	23	42	67		69
			13	79	126	182		191
			40	52	89	108		302
			16	38	69	93		98
			45	30	27	103		247
			18
			31	46	118	113		239
			35	39
			23	49	42	68		148
			14	13	40	98		130
			103	116	72	147		391
			66	58	41	99		140
			29	8	32	52		73
			75	83	101	118		108
			3	5	13	42		76

[truncated: 68 more sheets: Figure 3d, Figure 3e, Figure 3f, Figure 3g, Figure 4a, Figure 4b, Figure 4c, Figure 4d, Figure 5a, Figure 5b, Figure 5c, Figure 6a, Figure 6b, Figure 6c, Figure 6d, Figure 7b, Figure 7c, Figure 7d, Figure 7e, Figure 7f …]
